# Supplementary material for: Paliperidone Inhibits Glioblastoma Growth in Mouse Brain Tumor Model and Reduces PD-L1 Expression
Source: Cancers (Basel). 2021 Aug 28;13(17):4357. doi: 10.3390/cancers13174357 (PMC8430966; doi:10.3390/cancers13174357)
Supplement: Supplementary file 1 [file cancers-13-04357-s001.zip]

Archive with 2 entries (2 files):
- cancers-1351895-original-images.pdf
- cancers-1351895-supplementary.pdf
